# Supplementary material for: Tuning the Thermogelation and Rheology of Poly(2-Oxazoline)/Poly(2-Oxazine)s Based Thermosensitive Hydrogels for 3D Bioprinting
Source: Gels. 2021 Jun 24;7(3):78. doi: 10.3390/gels7030078 (PMC8293086; doi:10.3390/gels7030078)
Supplement: Supplementary file 1 [file gels-07-00078-s001.zip]

Archive with 1 entries (1 files):
- gels-1216938-supplementary.pdf
